# Supplementary material for: Effects of Decabromodiphenyl Ether (BDE209) Exposure on Toxicity and Oxidative Stress of Beas-2B Cells
Source: Toxics. 2025 Nov 16;13(11):987. doi: 10.3390/toxics13110987 (PMC12656290; doi:10.3390/toxics13110987)
Supplement: Supplementary file 1 [file toxics-13-00987-s001.zip]

Archive with 1 entries (1 files):
- toxics-3925111-supplementary.pdf
